# Supplementary material for: Dynamic Nutritional Decline During the Diagnostic-to-Treatment Interval Is Associated with Treatment Resilience and Survival in Unresectable Pancreatic Ductal Adenocarcinoma
Source: Nutrients. 2026 Jun 19;18(12):1998. doi: 10.3390/nu18121998 (PMC13305834; doi:10.3390/nu18121998)
Supplement: Supplementary file 1 [file nutrients-18-01998-s001.zip]

Archive with 1 entries (1 files):
- nutrients-4378554-supplementary.pdf
